# Supplementary material for: Influence of Intermittent Cold Stimulations on CREB and Its Targeting Genes in Muscle: Investigations into Molecular Mechanisms of Local Cryotherapy
Source: Int J Mol Sci. 2020 Jun 28;21(13):4588. doi: 10.3390/ijms21134588 (PMC7370117; doi:10.3390/ijms21134588)
Supplement: Supplementary file 1 [file ijms-21-04588-s001.zip]

Archive with 62 entries (61 files):
- Supplemental figs, table and data1/supplemental data 1_revise-2/
- Supplemental figs, table and data1/supplemental data 1_revise-2/Explanatory data for WB.pptx
- Supplemental figs, table and data1/supplemental data 1_revise-2/S-1.tif
- Supplemental figs, table and data1/supplemental data 1_revise-2/S-10.tif
- Supplemental figs, table and data1/supplemental data 1_revise-2/S-11.tif
- Supplemental figs, table and data1/supplemental data 1_revise-2/S-12.tif
- Supplemental figs, table and data1/supplemental data 1_revise-2/S-13.tif
- Supplemental figs, table and data1/supplemental data 1_revise-2/S-14.tif
- Supplemental figs, table and data1/supplemental data 1_revise-2/S-15.tif
- Supplemental figs, table and data1/supplemental data 1_revise-2/S-16.tif
- Supplemental figs, table and data1/supplemental data 1_revise-2/S-17.tif
- Supplemental figs, table and data1/supplemental data 1_revise-2/S-18.tif
- Supplemental figs, table and data1/supplemental data 1_revise-2/S-19.tif
- Supplemental figs, table and data1/supplemental data 1_revise-2/s-2.tif
- Supplemental figs, table and data1/supplemental data 1_revise-2/S-20.tif
- Supplemental figs, table and data1/supplemental data 1_revise-2/S-21.tif
- Supplemental figs, table and data1/supplemental data 1_revise-2/S-22.tif
- Supplemental figs, table and data1/supplemental data 1_revise-2/S-23.tif
- Supplemental figs, table and data1/supplemental data 1_revise-2/S-24.tif
- Supplemental figs, table and data1/supplemental data 1_revise-2/S-25.tif
- Supplemental figs, table and data1/supplemental data 1_revise-2/S-26.tif
- Supplemental figs, table and data1/supplemental data 1_revise-2/S-27.tif
- Supplemental figs, table and data1/supplemental data 1_revise-2/S-28.tif
- Supplemental figs, table and data1/supplemental data 1_revise-2/S-29.tif
- Supplemental figs, table and data1/supplemental data 1_revise-2/S-3.tif
- Supplemental figs, table and data1/supplemental data 1_revise-2/S-30.tif
- Supplemental figs, table and data1/supplemental data 1_revise-2/S-31.tif
- Supplemental figs, table and data1/supplemental data 1_revise-2/S-32.tif
- Supplemental figs, table and data1/supplemental data 1_revise-2/S-33.tif
- Supplemental figs, table and data1/supplemental data 1_revise-2/S-34.tif
- Supplemental figs, table and data1/supplemental data 1_revise-2/S-35.tif
- Supplemental figs, table and data1/supplemental data 1_revise-2/S-36.tif
- Supplemental figs, table and data1/supplemental data 1_revise-2/S-37.tif
- Supplemental figs, table and data1/supplemental data 1_revise-2/S-38.tif
- Supplemental figs, table and data1/supplemental data 1_revise-2/S-39.tif
- Supplemental figs, table and data1/supplemental data 1_revise-2/S-4.tif
- Supplemental figs, table and data1/supplemental data 1_revise-2/S-40.tif
- Supplemental figs, table and data1/supplemental data 1_revise-2/S-41.tif
- Supplemental figs, table and data1/supplemental data 1_revise-2/S-42.tif
- Supplemental figs, table and data1/supplemental data 1_revise-2/S-43.tif
- Supplemental figs, table and data1/supplemental data 1_revise-2/S-44.tif
- Supplemental figs, table and data1/supplemental data 1_revise-2/S-45.tif
- Supplemental figs, table and data1/supplemental data 1_revise-2/S-46.tif
- Supplemental figs, table and data1/supplemental data 1_revise-2/S-47.tif
- Supplemental figs, table and data1/supplemental data 1_revise-2/S-48.tif
- Supplemental figs, table and data1/supplemental data 1_revise-2/S-49.tif
- Supplemental figs, table and data1/supplemental data 1_revise-2/S-5.tif
- Supplemental figs, table and data1/supplemental data 1_revise-2/S-50.tif
- Supplemental figs, table and data1/supplemental data 1_revise-2/S-51.tif
- Supplemental figs, table and data1/supplemental data 1_revise-2/S-52.tif
- Supplemental figs, table and data1/supplemental data 1_revise-2/S-53.tif
- Supplemental figs, table and data1/supplemental data 1_revise-2/S-54.tif
- Supplemental figs, table and data1/supplemental data 1_revise-2/S-55.tif
- Supplemental figs, table and data1/supplemental data 1_revise-2/S-56.tif
- Supplemental figs, table and data1/supplemental data 1_revise-2/S-57.tif
- Supplemental figs, table and data1/supplemental data 1_revise-2/s-58.tif
- Supplemental figs, table and data1/supplemental data 1_revise-2/S-6.tif
- Supplemental figs, table and data1/supplemental data 1_revise-2/S-7.tif
- Supplemental figs, table and data1/supplemental data 1_revise-2/S-8.tif
- Supplemental figs, table and data1/supplemental data 1_revise-2/S-9.tif
- Supplemental figs, table and data1/Supplemental Table 1_revise-2.xlsx
- Supplemental figs, table and data1/Supplemental Figs_revise-2.pdf
