# Supplementary material for: Influence of Intermittent Cold Stimulations on CREB and Its Targeting Genes in Muscle: Investigations into Molecular Mechanisms of Local Cryotherapy
Source: Int J Mol Sci. 2020 Jun 28;21(13):4588. doi: 10.3390/ijms21134588 (PMC7370117; doi:10.3390/ijms21134588)
Supplement: Supplementary file 1 [file ijms-21-04588-s001.zip › Supplemental figs, table and data1/Supplemental Table 1_revise-2.xlsx]

## Sheet: Sheet1
No.	Symbols	Gene full names	Primer sequences		References
1	18s rRNA	18S ribosomal RNA	F：	AACTTTCGATGGTAGTCGCCG
			R：	CCTTGGATGTGGTAGCCGTTT
2	Pgc1α	Peroxisome proliferator-activated receptor gamma coactivator 1-alpha	F：	TCTCAGTAAGGGGCTGGTTG
			R：	AGCAGCACACTCTATGTCACTC
3	Creb1	cAMP responsive element binding protein 1	F：	CCCCAGCACTTCCTACACAG
			R：	CTTGCTGCCTCCCTGTTCTT
4	Glut4	Glucose transporter member 4	F：	GCCCCACAGAAGGTGATTGA
			R：	GAAGATGGCCACGGAGAGAG
5	Cpt1b	Carnitine palmitoyltransferase 1b	F：	TGGCTACGGGGTCTCTTACA
			R：	GGGCGTTCGTCTCTGAACTT
6	Tfam	Mitochondrial transcription factor A	F：	TAGGCACCGTATTGCGTGAG
			R：	GACAAGACTGATAGACGAGGGG
7	Tfb1	Mitochondrial transcription factor b1	F：	GGAAGCAAACAGCACAGTCG	18
			R：	GCTGCTTGATCTTGGGCTCT
8	Tfb2	Mitochondrial transcription factor b2	F：	CCCGTGGACATCCAGGAATC	18
			R：	CCACTCTGGCACCAGCTTTA
9	Nrf1	Nuclear respiratory factor 1	F：	TGCTTCAGAACTGCCAACCA
			R：	GTTCCACCTCTCCATCAGCC
10	Sod2	Superoxide dismutase 2	F：	ACAACAGGCCTTATTCCGCT
			R：	TAGTAAGCGTGCTCCCACAC
11	Cat	Catalase	F：	CTCGCAGAGACCTGATGTCC
			R：	GACCCCGCGGTCATGATATT
12	Hmox1	Heme oxygenase 1	F：	GAGCAGAACCAGCCTGAACT
			R：	AAATCCTGGGGCATGCTGTC
13	Cytc	Cytochrome c	F：	AGAAGGGAGAAAGGGCAGAC	18
			R：	TGATCTGAATTTGGTGTGTGAA
14	Tomm20	Translocase of outer mitochondrial membrane 20	F：	AGCTGGGCTTTCCAAGTTACC
			R：	TGGTCCACACCCTTCTCGTA
15	Tomm70a	Translocase of outer mitochondrial membrane 70a	F：	CGGCCAAGCCTGACTTAGAT
			R：	TTTTCAGCTGTCCTCGGTGG
16	Ucp3	Uncoupling Protein 3	F：	ACAAAGGATTTGTGCCCTCC
			R：	TCAAAACGGAGATTCCCGCA
17	Ndufs3	NADH:ubiquinone oxidoreductase core subunit s3	F：	CTGACTTGACGGCAGTGGAT	18
			R：	CATACCAATTGGCCGCGATG
18	Sdhb	Succinate dehydrogenase complex iron sulfur subunit B	F：	TGGTGGAACGGAGACAAGTA	18
			R：	TGGCAGCGGTAGACAGAGAA
19	Sdhd	Succinate dehydrogenase complex subunit D	F：	GATCCCTGCTGGGTACTTGA	18
			R：	AAGTAGCAAAGCCCAGCAAA
20	Uqcr11	Ubiquinol-cytochrome c reductase, complex III subunit XI	F：	TGCTGAGCAGGTTTCTAGGC	18
			R：	TCCTTCTTAAACTTGCCGTTG
21	Cox4i1	Cytochrome c oxidase subunit 4i1	F：	TTCAGTTGTACCGCATCCAG	18
			R：	GGATGGGGCCATACACATAG
22	Cox5b	Cytochrome c oxidase subunit 5b	F：	CGTCCATCAGCAACAAGAGA	18
			R：	AGATAACACAGGGGCTCAGT
23	Atp5l	ATP synthase subunit g, mitochondrial	F：	CCCCTGCTGAAATCCCTACA	18
			R：	TAAAACCACATCCACACCTC
24	Atp5po	ATP synthase peripheral stalk subunit OSCP	F：	GCAACACCCAGGGTATCATC	18
			R：	TTGGTTTGGACTCAGGAAGC
25	mtDNA	Mitochondrial DNA	F：	CTAGAAACCCCGAAACCAAA	19
			R：	CCAGCTATCACCAAGCTCGT
26	nDNA	Nuclear DNA	F：	ATGGGAAGCCGAACATACTG	19
			R：	CAGTCTCAGTGGGGGTGAAT
F: Forward primer. R: reverse primer.
